# Supplementary material for: Metrological Evaluation of Metopimazine HPLC Assay: ISO-GUM and Monte Carlo Simulation Approaches
Source: Pharmaceutics. 2025 Oct 10;17(10):1316. doi: 10.3390/pharmaceutics17101316 (PMC12567434; doi:10.3390/pharmaceutics17101316)
Supplement: Supplementary file 1 [file pharmaceutics-17-01316-s001.zip]

Archive with 1 entries (1 files):
- pharmaceutics-3879435-supplementary.pdf
